# Supplementary material for: Identification of an Autophagy-Related Signature for Prognosis and Immunotherapy Response Prediction in Ovarian Cancer
Source: Biomolecules. 2023 Feb 9;13(2):339. doi: 10.3390/biom13020339 (PMC9953331; doi:10.3390/biom13020339)
Supplement: Supplementary file 1 [file biomolecules-13-00339-s001.zip]

Archive with 4 entries (4 files):
- Figure S1.tif
- Figure S2-1.tif
- Figure S2-2.tif
- Figure S3.tif
